# Supplementary material for: SIRT2 mediates integrated stress response by deacetylating and stabilizing 4E-BP1 to suppress translation
Source: EMBO Rep. 2026 May 18;27(11):3035–49. doi: 10.1038/s44319-026-00803-7 (PMC13260904; doi:10.1038/s44319-026-00803-7)
Supplement: Supplementary file 3 — Source data Fig. 1 [file 44319_2026_803_MOESM3_ESM.zip]

Archive with 30 entries (22 files):
- Figure 1/
- Figure 1/1A/
- Figure 1/1A/western A549 and HCT116 HSP90.tif
- Figure 1/1A/western A549 and HCT116 SIRT2.tif
- Figure 1/1A/western HeLa HSP90.tif
- Figure 1/1A/western HeLa SIRT2.tif
- Figure 1/1A/western MCF7 HSP90.tif
- Figure 1/1A/western MCF7 SIRT2.tif
- Figure 1/1B/
- Figure 1/1B/quantification data 2B.xlsx
- Figure 1/1C/
- Figure 1/1C/western HSP90.tif
- Figure 1/1C/western SIRT2.tif
- Figure 1/1D/
- Figure 1/1D/western -L-K-R HSP90.tif
- Figure 1/1D/western -L-K-R SIRT2.tif
- Figure 1/1D/western -SG HSP90.tif
- Figure 1/1D/western -SG SIRT2.tif
- Figure 1/1E/
- Figure 1/1E/quantification data 1E.xlsx
- Figure 1/1F/
- Figure 1/1F/western HSP90.tif
- Figure 1/1F/western SIRT1.tif
- Figure 1/1F/western SIRT2.tif
- Figure 1/1F/western SIRT3.tif
- Figure 1/1F/western SIRT5.tif
- Figure 1/1F/western SIRT6.tif
- Figure 1/1F/western SIRT7.tif
- Figure 1/1G/
- Figure 1/1G/quantification data 1G.xlsx
