# Supplementary material for: SIRT2 mediates integrated stress response by deacetylating and stabilizing 4E-BP1 to suppress translation
Source: EMBO Rep. 2026 May 18;27(11):3035–49. doi: 10.1038/s44319-026-00803-7 (PMC13260904; doi:10.1038/s44319-026-00803-7)
Supplement: Supplementary file 3 — Source data Fig. 1 [file 44319_2026_803_MOESM3_ESM.zip › Figure 1/1B/quantification data 2B.xlsx]

## Sheet: Sheet1
	MCF7
				SIRT2	HSP90	SIRT2/HSP90	normalization
		replicate 1	+KR	31153.2	23220.4	1.34163	1.07571
			-KR	43850.6	26103.5	1.67987	1.3469
		replicate 2	+KR	18672.8	16309.9	1.14487	0.917949
			-KR	24400.3	15920.9	1.5326	1.22882
		replicate 3	+KR	30013	23912.4	1.25512	1.00634
			-KR	42715.5	23447.3	1.82177	1.46068
	A549
				SIRT2	HSP90	SIRT2/HSP90	normalization
		replicate 1	+KR	18584.3	12053.8	1.54179	0.857771
			-KR	33436.9	9675.92	3.45568	1.92256
		replicate 2	+KR	19916.3	10694	1.86237	1.03613
			-KR	38756.2	9525.22	4.0688	2.26367
		replicate 3	+KR	22891.5	11514	1.98814	1.1061
			-KR	43412.4	10226.2	4.24521	2.36182
	HCT116
				SIRT2	HSP90	SIRT2/HSP90	normalization
		replicate 1	+KR	10101.4	19716.1	0.51234	1.10635
			-KR	17129.5	17424.4	0.983072	2.12286
		replicate 2	+KR	8959.71	19722.6	0.454286	0.980993
			-KR	13413	16954.6	0.791117	1.70835
		replicate 3	+KR	8414.47	19909.4	0.422639	0.912652
			-KR	14353	17667.4	0.812398	1.7543
	HeLa
				SIRT2	HSP90	SIRT2/HSP90	normalization
		replicate 1	+KR	8248.4	67726.1	0.121791	1.06096
			-KR	10178.6	66074	0.154048	1.34196
		replicate 2	+KR	6135.74	48291.6	0.127056	1.10683
			-KR	7897.57	45555.3	0.173362	1.51021
		replicate 3	+KR	5497.86	57549.3	0.0955331	0.832219
			-KR	7835.82	56615.5	0.138404	1.20568
