# Supplementary material for: SIRT2 mediates integrated stress response by deacetylating and stabilizing 4E-BP1 to suppress translation
Source: EMBO Rep. 2026 May 18;27(11):3035–49. doi: 10.1038/s44319-026-00803-7 (PMC13260904; doi:10.1038/s44319-026-00803-7)
Supplement: Supplementary file 3 — Source data Fig. 1 [file 44319_2026_803_MOESM3_ESM.zip › Figure 1/1E/quantification data 1E.xlsx]

## Sheet: Sheet1
			SIRT2	HSP90	SIRT2/HSP90	normalization
	-L, replicate 1	0	38923.5	31032.8	1.25427	1.37073
		12	37002	26658.3	1.38801	1.51689
		24	46204.7	23415.6	1.97325	2.15646
	-L, replicate 2	0	18481.2	30394	0.608052	0.66451
		12	20397.4	28709.2	0.710481	0.77645
		24	25211.7	31313.1	0.805148	0.879907
	-L, replicate 3	0	20783.4	23542.9	0.882791	0.964759
		12	27501.4	28273.8	0.972682	1.063
		24	33950.2	25309.4	1.34141	1.46596
			SIRT2	HSP90	SIRT2/HSP90	normalization
	-K, replicate 1	0	25722.2	24222.8	1.0619	0.964267
		12	30853.6	23576.7	1.30865	1.18833
		24	30750.5	20309.1	1.51412	1.37491
	-K, replicate 2	0	31155.1	22576.9	1.37995	1.25308
		12	38841.6	21839.4	1.77851	1.615
		24	40867.2	19036.8	2.14675	1.94938
	-K, replicate 3	0	22720.6	26361.3	0.861893	0.782651
		12	28377.7	25784.7	1.10056	0.999377
		24	30413.4	23351.4	1.30242	1.18268
			SIRT2	HSP90	SIRT2/HSP90	normalization
	-R, replicate 1	0	22064.2	23437.1	0.941422	0.805686
		12	25518.6	24181.2	1.05531	0.903154
		24	32552.5	23440	1.38876	1.18852
	-R, replicate 2	0	33983.4	27320.2	1.24389	1.06455
		12	36566	24617.9	1.48535	1.27119
		24	39169.8	22709.2	1.72484	1.47615
	-R, replicate 3	0	32966.3	24972.6	1.3201	1.12977
		12	33191.7	21571.2	1.53871	1.31685
		24	37502.9	20148.7	1.86131	1.59294
			SIRT2	HSP90	SIRT2/HSP90	normalization
	-SG, replicate 1	0	45433	16683.6	2.72321	1.10716
		12	64294.8	14970.8	4.29469	1.74606
		24	70303.5	14444.7	4.86708	1.97877
	-SG, replicate 2	0	35987.4	15818.5	2.27502	0.924938
		12	53405.9	14217.4	3.75638	1.5272
		24	60943.3	15268.2	3.99151	1.6228
	-SG, replicate 3	0	32501.1	13651.9	2.38071	0.967906
		12	42336.4	11285.4	3.75143	1.52519
		24	53264.5	12174.1	4.37523	1.77881
