# Supplementary material for: SIRT2 mediates integrated stress response by deacetylating and stabilizing 4E-BP1 to suppress translation
Source: EMBO Rep. 2026 May 18;27(11):3035–49. doi: 10.1038/s44319-026-00803-7 (PMC13260904; doi:10.1038/s44319-026-00803-7)
Supplement: Supplementary file 3 — Source data Fig. 1 [file 44319_2026_803_MOESM3_ESM.zip › Figure 1/1G/quantification data 1G.xlsx]

## Sheet: Sheet1
																		normalization
			SIRT1	SIRT5	SIRT6	SIRT7	HSP90				SIRT1/HSP90	SIRT5/HSP90	SIRT6/HSP90	SIRT7/HSP90				SIRT1/HSP90	SIRT5/HSP90	SIRT6/HSP90	SIRT7/HSP90
	replicate 1	0	7821.23	9682.49	35297.8	11772.1	20887.3				0.374448	0.463558	1.68992	0.563602				0.987775	1.06611	0.902587	0.876928
		6	5707.28	7731.95	27901.8	8315.25	14802.7				0.385556	0.522333	1.88491	0.561738				1.01708	1.20128	1.00673	0.874026
		12	6486.1	7892.42	29885	9952.9	17189.1				0.377338	0.459153	1.73861	0.579025				0.995399	1.05598	0.928592	0.900924
	replicate 2	0	6673.28	7081.25	30997.2	10389.7	16626.3				0.40137	0.425907	1.86435	0.624895				1.05879	0.979516	0.995755	0.972295
		6	6491.81	6839.95	31587.9	8987.83	15229.4				0.426267	0.449127	2.07413	0.590162				1.12447	1.03292	1.1078	0.918253
		12	6573.1	6525.59	28565.6	9430.83	16368.7				0.401566	0.398663	1.74514	0.576151				1.05931	0.916859	0.932082	0.896453
	replicate 3	0	5987.98	6875.12	34172.8	10943	16567.5				0.361429	0.414977	2.06264	0.660507				0.953432	0.954377	1.10166	1.02771
		6	6551.67	7215.54	36341.5	10682	16898				0.387719	0.427006	2.15065	0.632144				1.02278	0.982044	1.14866	0.983575
		12	5655.72	6805.71	33890.5	11150.9	15096				0.37465	0.450828	2.24499	0.738665				0.988307	1.03683	1.19905	1.14931
			SIRT2	HSP90			SIRT2/HSP90	normalization
	replicate 1	0	26268.9	20537.1			1.2791	0.996443
		6	26555.3	14462.6			1.83613	1.43039
		12	29366.6	15641.5			1.87749	1.4626
	replicate 2	0	21184.6	16366.3			1.29441	1.00837
		6	22389.7	12732.6			1.75846	1.36988
		12	29694	16148.8			1.83877	1.43244
	replicate 3	0	20870.7	16337.4			1.27748	0.995187
		6	25416	15400			1.65039	1.28569
		12	20150.6	12835.4			1.56992	1.223
			SIRT3	HSP90			SIRT3/HSP90	normalization
	replicate 1	0	14916.7	20887.3			0.714151	0.78368
		6	10668.2	14802.7			0.720689	0.790854
		12	13335	17189.1			0.775783	0.851312
	replicate 2	0	11875.4	13891.9			0.854838	0.938064
		6	14026.7	15229.4			0.921024	1.01069
		12	13257.1	13738.7			0.964949	1.0589
	replicate 3	0	15826.6	13586.8			1.16485	1.27826
		6	18221.1	16898			1.0783	1.18328
		12	18685.4	15096			1.23777	1.35828
