# Supplementary material for: SIRT2 mediates integrated stress response by deacetylating and stabilizing 4E-BP1 to suppress translation
Source: EMBO Rep. 2026 May 18;27(11):3035–49. doi: 10.1038/s44319-026-00803-7 (PMC13260904; doi:10.1038/s44319-026-00803-7)
Supplement: Supplementary file 4 — Source data Fig. 2 [file 44319_2026_803_MOESM4_ESM.zip]

Archive with 14 entries (10 files):
- Figure 2/
- Figure 2/2A/
- Figure 2/2A/mRNA data 2A.xlsx
- Figure 2/2A/western ATF4.tif
- Figure 2/2A/western HSP90.tif
- Figure 2/2A/western SIRT2.tif
- Figure 2/2B/
- Figure 2/2B/numerical data 2B.xlsx
- Figure 2/2B/western HSP90.tif
- Figure 2/2B/western SIRT2.tif
- Figure 2/2C/
- Figure 2/2C/quantification data 2C.xlsx
- Figure 2/2C/western beta-Actin.tif
- Figure 2/2C/western SIRT2.tif
