# Supplementary material for: SIRT2 mediates integrated stress response by deacetylating and stabilizing 4E-BP1 to suppress translation
Source: EMBO Rep. 2026 May 18;27(11):3035–49. doi: 10.1038/s44319-026-00803-7 (PMC13260904; doi:10.1038/s44319-026-00803-7)
Supplement: Supplementary file 4 — Source data Fig. 2 [file 44319_2026_803_MOESM4_ESM.zip › Figure 2/2A/mRNA data 2A.xlsx]

## Sheet: Sheet1
	LKR Depletion Time (h)	SIRT2			ATF4
	0	1	1	1	1	1	1
	1	0.838839	0.944766	1.00338	1.43115	1.18001	1.18157
	6	0.692049	0.795352	0.742184	2.49137	2.3082	2.33132
	12	1.07623		1.19517	3.76727	3.70697	3.33373
	24	0.986104	1.0634	1.02919	4.53798	3.93562	3.78468
