# Supplementary material for: SIRT2 mediates integrated stress response by deacetylating and stabilizing 4E-BP1 to suppress translation
Source: EMBO Rep. 2026 May 18;27(11):3035–49. doi: 10.1038/s44319-026-00803-7 (PMC13260904; doi:10.1038/s44319-026-00803-7)
Supplement: Supplementary file 4 — Source data Fig. 2 [file 44319_2026_803_MOESM4_ESM.zip › Figure 2/2B/numerical data 2B.xlsx]

## Sheet: Sheet1
	mRNA level
			SIRT2			ATF4
		Full	1	1	1	1	1	1
		-Q	1.158	1.266	1.251	5.603	5.24	4.332
		-KR	0.998	0.964	0.912	3.85	3.274	2.77
		-QKR	1.398	1.483	1.399	4.459	3.668	3.361
	protein level
			SIRT2	HSP90	SIRT2/HSP90	normalization
	replicate 1	Full	17021.4	5007	3.39952	1.10256
		-Q	21370.7	5319.12	4.01771	1.30305
		-KR	25255.7	5041.64	5.00942	1.62469
		-QKR	25662.1	5111.88	5.02008	1.62815
	replicate 2	Full	19612.6	5600.42	3.50199	1.13579
		-Q	21090.7	5026.93	4.19554	1.36073
		-KR	25409.8	5048.59	5.03306	1.63236
		-QKR	19457.9	4057.4	4.79565	1.55536
	replicate 3	Full	23006.9	9796.85	2.3484	0.76165
		-Q	19430.4	6985.95	2.78136	0.90207
		-KR	26184.1	8363.37	3.13081	1.01541
		-QKR	21605.7	5820.78	3.71183	1.20385
