# Supplementary material for: SIRT2 mediates integrated stress response by deacetylating and stabilizing 4E-BP1 to suppress translation
Source: EMBO Rep. 2026 May 18;27(11):3035–49. doi: 10.1038/s44319-026-00803-7 (PMC13260904; doi:10.1038/s44319-026-00803-7)
Supplement: Supplementary file 4 — Source data Fig. 2 [file 44319_2026_803_MOESM4_ESM.zip › Figure 2/2C/quantification data 2C.xlsx]

## Sheet: Sheet1
	replicate1			SIRT2	Actin	SIRT2/Actin	normalization	percentage
		+LKR	0	30489.1	16698.2	1.82588	1	100
			12	21669.7	15831.1	1.36881	0.749667	74.9667
			24	13220.4	14883.8	0.888243	0.486473	48.6473
			36	9983.89	12831.9	0.778051	0.426122	42.6122
		-LKR	0	18112.3	16205.9	1.11764	1	100
			12	13447.8	18012.5	0.746581	0.667998	66.7998
			24	7907.69	17603.8	0.449203	0.401922	40.1922
			36	11486.4	17642.2	0.651075	0.582545	58.2545
	replicate2			SIRT2	Actin	SIRT2/Actin	normalization	percentage
		+LKR	0	19706.4	17708.3	1.11284	1	100
			12	12536.1	14863.3	0.84343	0.75791	75.791
			24	11419.7	14156.7	0.806661	0.724869	72.4869
			36	9594.94	12457.3	0.770224	0.692126	69.2126
		-LKR	0	29057.2	16143.8	1.79989	1	100
			12	19880.6	13348	1.4894	0.827495	82.7495
			24	10260	14262.6	0.719365	0.399671	39.9671
			36	11902.8	14734.3	0.807829	0.44882	44.882
	replicate3			SIRT2	Actin	SIRT2/Actin	normalization	percentage
		+LKR	0	25677.6	12752	2.01362	1	100
			12	20607	12114.1	1.70107	0.844784	84.4784
			24	11477.3	12256.8	0.936404	0.465035	46.5035
			36	11318	10821.6	1.04587	0.519398	51.9398
		-LKR	0	27602.4	10370.1	2.66172	1	100
			12	22912.7	9895.3	2.31551	0.869932	86.9932
			24	11419.5	9661.12	1.182	0.444075	44.4075
			36	10475.9	9206.54	1.13787	0.427495	42.7495
