# Supplementary material for: SIRT2 mediates integrated stress response by deacetylating and stabilizing 4E-BP1 to suppress translation
Source: EMBO Rep. 2026 May 18;27(11):3035–49. doi: 10.1038/s44319-026-00803-7 (PMC13260904; doi:10.1038/s44319-026-00803-7)
Supplement: Supplementary file 5 — Source data Fig. 3 [file 44319_2026_803_MOESM5_ESM.zip]

Archive with 7 entries (3 files):
- Figure 3/
- Figure 3/3A/
- Figure 3/3A/luciferase data 3A.xlsx
- Figure 3/3B/
- Figure 3/3B/luciferase data 3B.xlsx
- Figure 3/3C/
- Figure 3/3C/mRNA data 3C.xlsx
