# Supplementary material for: SIRT2 mediates integrated stress response by deacetylating and stabilizing 4E-BP1 to suppress translation
Source: EMBO Rep. 2026 May 18;27(11):3035–49. doi: 10.1038/s44319-026-00803-7 (PMC13260904; doi:10.1038/s44319-026-00803-7)
Supplement: Supplementary file 5 — Source data Fig. 3 [file 44319_2026_803_MOESM5_ESM.zip › Figure 3/3A/luciferase data 3A.xlsx]

## Sheet: Sheet1
		-AA			+Tg
	0	1	1	1	1	1	1
	12	1.77	1.7323	1.74212	1.3434	1.72405	1.87605
	24	3.33949	3.46372	3.33459	1.74082	2.6178	2.81078
