# Supplementary material for: SIRT2 mediates integrated stress response by deacetylating and stabilizing 4E-BP1 to suppress translation
Source: EMBO Rep. 2026 May 18;27(11):3035–49. doi: 10.1038/s44319-026-00803-7 (PMC13260904; doi:10.1038/s44319-026-00803-7)
Supplement: Supplementary file 5 — Source data Fig. 3 [file 44319_2026_803_MOESM5_ESM.zip › Figure 3/3B/luciferase data 3B.xlsx]

## Sheet: Sheet1
		+AA			-AA
	AUG	1	1	1	3.37323	3.21358	2.11688
	AUA	0.135956	0.180438	0.350649	0.305491	0.426908	0.584416
