# Supplementary material for: SIRT2 mediates integrated stress response by deacetylating and stabilizing 4E-BP1 to suppress translation
Source: EMBO Rep. 2026 May 18;27(11):3035–49. doi: 10.1038/s44319-026-00803-7 (PMC13260904; doi:10.1038/s44319-026-00803-7)
Supplement: Supplementary file 5 — Source data Fig. 3 [file 44319_2026_803_MOESM5_ESM.zip › Figure 3/3C/mRNA data 3C.xlsx]

## Sheet: Sheet1
		+AA						-AA
	AUG	0.911397	0.804443	0.792626	1.10997	0.957804	1.19892	1.33722	1.03857	1.02659	1.26676	1.33943	1.0516
	AUA	0.963156	0.862672	0.871461	1.31056	1.26437	1.37128	1.25172	0.884899	1.25274	1.38017	1.21932	1.41052
