# Supplementary material for: SIRT2 mediates integrated stress response by deacetylating and stabilizing 4E-BP1 to suppress translation
Source: EMBO Rep. 2026 May 18;27(11):3035–49. doi: 10.1038/s44319-026-00803-7 (PMC13260904; doi:10.1038/s44319-026-00803-7)
Supplement: Supplementary file 6 — Source data Fig. 4 [file 44319_2026_803_MOESM6_ESM.zip]

Archive with 38 entries (28 files):
- Figure 4/
- Figure 4/4A/
- Figure 4/4A/western HSP90.tif
- Figure 4/4A/western puromycin.tif
- Figure 4/4A/western SIRT2.tif
- Figure 4/4B/
- Figure 4/4B/western HSP90.tif
- Figure 4/4B/western puromycin.tif
- Figure 4/4B/western SIRT2.tif
- Figure 4/4C/
- Figure 4/4C/western 293T 4EBP1.tif
- Figure 4/4C/western 293T Actin (for 4EBP1).tif
- Figure 4/4C/western 293T Actin (for p-4EBP1).tif
- Figure 4/4C/western 293T p-4EBP1 (Ser65).tif
- Figure 4/4C/western A549 4EBP1.tif
- Figure 4/4C/western A549 Actin (for 4EBP1).tif
- Figure 4/4C/western A549 Actin (for p-4EBP1).tif
- Figure 4/4C/western A549 p-4EBP1 (Ser65).tif
- Figure 4/4D/
- Figure 4/4D/western 4EBP1.tif
- Figure 4/4D/western HSP90.tif
- Figure 4/4D/western SIRT2.tif
- Figure 4/4E/
- Figure 4/4E/quantification data 4E.xlsx
- Figure 4/4F/
- Figure 4/4F/western 4EBP1.tif
- Figure 4/4F/western HSP90.tif
- Figure 4/4F/western SIRT2.tif
- Figure 4/4G/
- Figure 4/4G/quantification data 4G.xlsx
- Figure 4/4H/
- Figure 4/4H/western Flag (input).tif
- Figure 4/4H/western Flag (IP).tif
- Figure 4/4H/western HSP90 (input).tif
- Figure 4/4H/western SIRT2 (input).tif
- Figure 4/4H/western Ub (IP).tif
- Figure 4/4I/
- Figure 4/4I/quantification data 4I.xlsx
