# Supplementary material for: SIRT2 mediates integrated stress response by deacetylating and stabilizing 4E-BP1 to suppress translation
Source: EMBO Rep. 2026 May 18;27(11):3035–49. doi: 10.1038/s44319-026-00803-7 (PMC13260904; doi:10.1038/s44319-026-00803-7)
Supplement: Supplementary file 6 — Source data Fig. 4 [file 44319_2026_803_MOESM6_ESM.zip › Figure 4/4E/quantification data 4E.xlsx]

## Sheet: Sheet1
CT_S2KD_4EBP1
Quantification was obtained from Image J
		HSP90	4EBP1	4EBP1/HSP90	Nomalization
CT	1	29116.2	23449.8	0.805386	0.885462
	2	27115.9	23998.8	0.885047	0.973044
	3	26409.3	24021	0.909565	1
S2KD	1	27924.1	7620.42	0.272897	0.300031
	2	26227.9	10737	0.409372	0.450074
	3	27404.9	15327	0.559279	0.614886
