# Supplementary material for: SIRT2 mediates integrated stress response by deacetylating and stabilizing 4E-BP1 to suppress translation
Source: EMBO Rep. 2026 May 18;27(11):3035–49. doi: 10.1038/s44319-026-00803-7 (PMC13260904; doi:10.1038/s44319-026-00803-7)
Supplement: Supplementary file 6 — Source data Fig. 4 [file 44319_2026_803_MOESM6_ESM.zip › Figure 4/4G/quantification data 4G.xlsx]

## Sheet: Sheet1
	replicate 1
			SIRT2	HSP90	SIRT2/HSP90	normalization
	DMSO	CT	21850	16763.1	1.30346	1
		SIRT2KD	4363.35	13560.8	0.321762	0.246853
	Baf.A	CT	16839.8	11368.8	1.48124	1.13639
		SIRT2KD	8495.85	11924	0.712498	0.546621
	MG132	CT	17039.1	12109.3	1.40712	1.07953
		SIRT2KD	13090.5	10504.5	1.24619	0.956062
	replicate 2
			SIRT2	HSP90	SIRT2/HSP90	normalization
	DMSO	CT	44034.3	9689.63	4.54448	1
		SIRT2KD	28905.3	10899.4	2.65201	0.583568
	Baf.A	CT	43934.6	9471.37	4.63868	1.02073
		SIRT2KD	29082.1	11493.5	2.53032	0.55679
	MG132	CT	36746	9043.69	4.06317	0.89409
		SIRT2KD	41486.9	9296.97	4.46241	0.981941
	replicate 3
			SIRT2	HSP90	SIRT2/HSP90	normalization
	DMSO	CT	36743.1	12325.8	2.98099	1
		SIRT2KD	33027.9	15754.2	2.09645	0.703273
	Baf.A	CT	40358.4	12891	3.13075	1.05024
		SIRT2KD	32494.8	14774.9	2.19933	0.737783
	MG132	CT	42971.9	12496.1	3.43882	1.15358
		SIRT2KD	43305.4	12235.9	3.53921	1.18726
