# Supplementary material for: SIRT2 mediates integrated stress response by deacetylating and stabilizing 4E-BP1 to suppress translation
Source: EMBO Rep. 2026 May 18;27(11):3035–49. doi: 10.1038/s44319-026-00803-7 (PMC13260904; doi:10.1038/s44319-026-00803-7)
Supplement: Supplementary file 6 — Source data Fig. 4 [file 44319_2026_803_MOESM6_ESM.zip › Figure 4/4I/quantification data 4I.xlsx]

## Sheet: Sheet1
			Ub	Flag	Ub/Flag	normalization
	replicate 1	CT	55916.4	48342.4	1.15667	1
		S2KD	64222	42710.3	1.50367	1.29999
	replicate 2	CT	18450.4	53630.1	0.34403	1
		S2KD	28883.5	57411	0.503101	1.46237
	replicate 3	CT	110650	22151.4	4.99516	1
		S2KD	142458	22548.1	6.31796	1.26482
