# Supplementary material for: SIRT2 mediates integrated stress response by deacetylating and stabilizing 4E-BP1 to suppress translation
Source: EMBO Rep. 2026 May 18;27(11):3035–49. doi: 10.1038/s44319-026-00803-7 (PMC13260904; doi:10.1038/s44319-026-00803-7)
Supplement: Supplementary file 7 — Source data Fig. 5 [file 44319_2026_803_MOESM7_ESM.zip]

Archive with 33 entries (23 files):
- Figure 5/
- Figure 5/5A/
- Figure 5/5A/western Flag (input).tif
- Figure 5/5A/western Flag (IP).tif
- Figure 5/5A/western HA (input).tif
- Figure 5/5A/western HA (IP).tif
- Figure 5/5A/western HSP90 (input).tif
- Figure 5/5B/
- Figure 5/5B/western Flag (input).tif
- Figure 5/5B/western Flag (IP).tif
- Figure 5/5B/western HSP90 (input).tif
- Figure 5/5B/western SIRT2 (input).tif
- Figure 5/5C/
- Figure 5/5C/4EBP1 acetylation quantification.xlsx
- Figure 5/5D/
- Figure 5/5D/western Flag (input).tif
- Figure 5/5D/western Flag (IP).tif
- Figure 5/5D/western HSP90 (input).tif
- Figure 5/5E/
- Figure 5/5E/4EBP1 K69R acetylation analysis.xlsx
- Figure 5/5F/
- Figure 5/5F/western Flag (input).tif
- Figure 5/5F/western Flag (IP).tif
- Figure 5/5F/western HSP90 (input).tif
- Figure 5/5F/western Ub (IP).tif
- Figure 5/5G/
- Figure 5/5G/quantification data 5G.xlsx
- Figure 5/5H/
- Figure 5/5H/western Flag (input).tif
- Figure 5/5H/western Flag (IP).tif
- Figure 5/5H/western p-4EBP1-S65 (IP).tif
- Figure 5/5I/
- Figure 5/5I/quantification data 5I.xlsx
