# Supplementary material for: SIRT2 mediates integrated stress response by deacetylating and stabilizing 4E-BP1 to suppress translation
Source: EMBO Rep. 2026 May 18;27(11):3035–49. doi: 10.1038/s44319-026-00803-7 (PMC13260904; doi:10.1038/s44319-026-00803-7)
Supplement: Supplementary file 7 — Source data Fig. 5 [file 44319_2026_803_MOESM7_ESM.zip › Figure 5/5C/4EBP1 acetylation quantification.xlsx]

## Sheet: Sheet1
Acety_4EBP1_1
		Input	IP	IP/Input	normalize
4EBP1-F	CT	8541.93	3198.4	0.374435	0.64676
	KD	11217.2	10730.5	0.956611	1.65235
Acety_4EBP1_2
		Input	IP	IP/input	Normalize
4EBP1-F	CT	15760.3	5695.45	0.361378	0.624207
	KD	10168.5	9478.1	0.932103	1.61002
Acety_4EBP1_3
		Input	IP	IP/input	Normalize
4EBP1-F	CT	8581.74	5861.74	0.683048	1.17983
	KD	5948.13	12387.9	2.08265	3.59735
Acety_4EBP1_4
		Input	IP	IP/input	Normalize
4EBP1-F	CT	10048.4	9012.38	0.896897	1.54921
	KD	10846.2	15993.6	1.47458	2.54704
