# Supplementary material for: SIRT2 mediates integrated stress response by deacetylating and stabilizing 4E-BP1 to suppress translation
Source: EMBO Rep. 2026 May 18;27(11):3035–49. doi: 10.1038/s44319-026-00803-7 (PMC13260904; doi:10.1038/s44319-026-00803-7)
Supplement: Supplementary file 7 — Source data Fig. 5 [file 44319_2026_803_MOESM7_ESM.zip › Figure 5/5E/4EBP1 K69R acetylation analysis.xlsx]

## Sheet: Sheet1
Acety_4EBP1_K69R_1			Kac IP
		Input	Kac	Kac/Input	normalize
4EBP1	S2KD	37078.5	45777.5	1.23461	0.703383
K69R	S2KD	55723.6	20592.6	0.369549	0.21054
Acety_4EBP1_K69R_2			Kac IP
		Input	Kac	Kac/Input	normalize
4EBP1	S2KD	38572.2	46688.3	1.21041	0.689599
K69R	S2KD	74835.4	25223.3	0.33705	0.192025
Acety_4EBP1_K69R_3 and 4			Kac IP
		Input	Kac	Kac/Input	normalize
4EBP1	S2KD-1	15696.3	42031.6	2.67781	1.5256
	S2KD-2	11725.3	22256.3	1.89815	1.08141
K69R	S2KD-1	40452.3	21328.5	0.527251	0.300386
	S2KD-2	33210.9	11498.3	0.34622	0.197249
