# Supplementary material for: SIRT2 mediates integrated stress response by deacetylating and stabilizing 4E-BP1 to suppress translation
Source: EMBO Rep. 2026 May 18;27(11):3035–49. doi: 10.1038/s44319-026-00803-7 (PMC13260904; doi:10.1038/s44319-026-00803-7)
Supplement: Supplementary file 7 — Source data Fig. 5 [file 44319_2026_803_MOESM7_ESM.zip › Figure 5/5G/quantification data 5G.xlsx]

## Sheet: Sheet1
			Ub	Flag	Ub/Flag	normalization
	replicate 1	WT	40824.7	20188.4	2.02219	1
		K69R	15202.1	18887	0.804895	0.398032
	replicate 2	WT	38280.7	19933.1	1.92046	1
		K69R	28594.8	25148.4	1.13704	0.592068
	replicate 3	WT	177413	24565.5	7.22203	1
		K69R	93692.8	26248.3	3.56948	0.494249
