# Supplementary material for: SIRT2 mediates integrated stress response by deacetylating and stabilizing 4E-BP1 to suppress translation
Source: EMBO Rep. 2026 May 18;27(11):3035–49. doi: 10.1038/s44319-026-00803-7 (PMC13260904; doi:10.1038/s44319-026-00803-7)
Supplement: Supplementary file 7 — Source data Fig. 5 [file 44319_2026_803_MOESM7_ESM.zip › Figure 5/5I/quantification data 5I.xlsx]

## Sheet: Sheet1
			p-4E-BP1	Flag	p-4E-BP1/Flag	normalization
	replicate 1	WT	6832.28	17833	0.383126	1.07097
		K69R	4922.89	18442.8	0.266928	0.746156
		K69Q	7993.69	17545.1	0.455609	1.27359
	replicate 2	WT	6459.03	17296	0.373441	1.0439
		K69R	4788.06	18921	0.253056	0.707379
		K69Q	7576.52	16161	0.468816	1.31051
	replicate 3	WT	5548.96	17524.3	0.316644	0.885129
		K69R	2663.65	15803	0.168553	0.471164
		K69Q	6878.97	16168.9	0.425444	1.18927
