# Supplementary material for: SIRT2 mediates integrated stress response by deacetylating and stabilizing 4E-BP1 to suppress translation
Source: EMBO Rep. 2026 May 18;27(11):3035–49. doi: 10.1038/s44319-026-00803-7 (PMC13260904; doi:10.1038/s44319-026-00803-7)
Supplement: Supplementary file 8 — Source data Fig. 6 [file 44319_2026_803_MOESM8_ESM.zip]

Archive with 6 entries (3 files):
- Figure 6/
- Figure 6/6A/
- Figure 6/6A/clonogenic survival assay.tif
- Figure 6/6A/quantification data 6A.xlsx
- Figure 6/6B/
- Figure 6/6B/quantification data 6B.xlsx
