# Supplementary material for: SIRT2 mediates integrated stress response by deacetylating and stabilizing 4E-BP1 to suppress translation
Source: EMBO Rep. 2026 May 18;27(11):3035–49. doi: 10.1038/s44319-026-00803-7 (PMC13260904; doi:10.1038/s44319-026-00803-7)
Supplement: Supplementary file 8 — Source data Fig. 6 [file 44319_2026_803_MOESM8_ESM.zip › Figure 6/6A/quantification data 6A.xlsx]

## Sheet: Sheet1
		shCtrl			shSIRT2
	+KRQ	47.94	46.011	45.806	55.117	55.857	49.918
	-KRQ	19.591	24.627	17.569	4.247	2.425	4.016
