# Supplementary material for: SIRT2 mediates integrated stress response by deacetylating and stabilizing 4E-BP1 to suppress translation
Source: EMBO Rep. 2026 May 18;27(11):3035–49. doi: 10.1038/s44319-026-00803-7 (PMC13260904; doi:10.1038/s44319-026-00803-7)
Supplement: Supplementary file 8 — Source data Fig. 6 [file 44319_2026_803_MOESM8_ESM.zip › Figure 6/6B/quantification data 6B.xlsx]

## Sheet: Sheet1
		shSIRT2			shSIRT2-WT			shSIRT2-H187Y
	+KRQ	515192	544299	539890	402540	404940	378960	375352	358679	389348
	-KRQ	8622	7187	8250	17725	13265	16005	3922	5758	4802
