# Supplementary material for: SIRT2 mediates integrated stress response by deacetylating and stabilizing 4E-BP1 to suppress translation
Source: EMBO Rep. 2026 May 18;27(11):3035–49. doi: 10.1038/s44319-026-00803-7 (PMC13260904; doi:10.1038/s44319-026-00803-7)
Supplement: Supplementary file 9 — Appendix Figure Source Data [file 44319_2026_803_MOESM9_ESM.zip]

Archive with 48 entries (38 files):
- Appendix/
- Appendix/Appendix S1/
- Appendix/Appendix S1/quantification data S1.xlsx
- Appendix/Appendix S1/western A549 eIF2a.tif
- Appendix/Appendix S1/western A549 HSP90.tif
- Appendix/Appendix S1/western A549 p-eIF2a.tif
- Appendix/Appendix S1/western HCT116 eIF2a.tif
- Appendix/Appendix S1/western HCT116 p-eIF2a.tif
- Appendix/Appendix S1/western HeLa-MCF7 eIF2a.tif
- Appendix/Appendix S1/western HeLa-MCF7 p-eIF2a.tif
- Appendix/Appendix S1/western HeLa-MCF7-HCT116 HSP90.tif
- Appendix/Appendix S10/
- Appendix/Appendix S10/western AcIP Flag.tif
- Appendix/Appendix S10/western input Flag.tif
- Appendix/Appendix S10/western input HSP90.tif
- Appendix/Appendix S11/
- Appendix/Appendix S11/western input Flag.tif
- Appendix/Appendix S11/western input IP Myc.tif
- Appendix/Appendix S11/western IP Flag.tif
- Appendix/Appendix S12/
- Appendix/Appendix S12/western AcIP 4E-BP1.tif
- Appendix/Appendix S12/western input 4E-BP1.tif
- Appendix/Appendix S2/
- Appendix/Appendix S2/western ATF4.tif
- Appendix/Appendix S2/western eIF2a.tif
- Appendix/Appendix S2/western HSP90.tif
- Appendix/Appendix S2/western p-eIF2a.tif
- Appendix/Appendix S2/western SIRT2.tif
- Appendix/Appendix S4/
- Appendix/Appendix S4/luciferase data S4.xlsx
- Appendix/Appendix S7/
- Appendix/Appendix S7/quantification data S7.xlsx
- Appendix/Appendix S7/western Ponceau S.tif
- Appendix/Appendix S7/western Puromycin.tif
- Appendix/Appendix S7/western SIRT2.tif
- Appendix/Appendix S8/
- Appendix/Appendix S8/western Actin (for p-S6K_293T).tif
- Appendix/Appendix S8/western Actin (for p-S6K_A549).tif
- Appendix/Appendix S8/western Actin (for S6K_293T).tif
- Appendix/Appendix S8/western Actin (for S6K_A549).tif
- Appendix/Appendix S8/western p-S6K_293T.tif
- Appendix/Appendix S8/western p-S6K_A549.tif
- Appendix/Appendix S8/western S6K_293T.tif
- Appendix/Appendix S8/western S6K_A549.tif
- Appendix/Appendix S9/
- Appendix/Appendix S9/western AcIP 4EBP1.tif
- Appendix/Appendix S9/western input 4EBP1.tif
- Appendix/Appendix S9/western input HSP90.tif
