# Supplementary material for: SIRT2 mediates integrated stress response by deacetylating and stabilizing 4E-BP1 to suppress translation
Source: EMBO Rep. 2026 May 18;27(11):3035–49. doi: 10.1038/s44319-026-00803-7 (PMC13260904; doi:10.1038/s44319-026-00803-7)
Supplement: Supplementary file 9 — Appendix Figure Source Data [file 44319_2026_803_MOESM9_ESM.zip › Appendix/Appendix S1/quantification data S1.xlsx]

## Sheet: Sheet1
	MCF7
				p-eIF2α (Ser51)	HSP90	p-eIF2α (Ser51)/HSP90	normalization
		replicate 1	+KR	6523.85	12372.5	0.527285	1.21014
			-KR	12867.7	11738	1.09624	2.51592
		replicate 2	+KR	6057.85	15922	0.38047	0.873193
			-KR	12313.8	13535.8	0.90972	2.08784
		replicate 3	+KR	6672.78	16706.4	0.399414	0.916669
			-KR	12454.2	11440.5	1.0886	2.49838
	A549
				p-eIF2α (Ser51)	HSP90	p-eIF2α (Ser51)/HSP90	normalization
		replicate 1	+KR	3061.93	15215.9	0.201232	0.901715
			-KR	12835.3	12456.2	1.03044	4.61738
		replicate 2	+KR	3403.88	14288.4	0.238228	1.06749
			-KR	14210.2	12387.8	1.14711	5.14019
		replicate 3	+KR	3430.05	14910.8	0.230038	1.03079
			-KR	13018.2	13126.3	0.991759	4.44405
	HCT116
				p-eIF2α (Ser51)	HSP90	p-eIF2α (Ser51)/HSP90	normalization
		replicate 1	+KR	11945.1	23115.6	0.516756	0.836859
			-KR	15031.8	19812.1	0.758718	1.2287
		replicate 2	+KR	11158.6	16889.3	0.660689	1.06995
			-KR	17052.6	15449.9	1.10373	1.78744
		replicate 3	+KR	11292.6	16728.8	0.67504	1.09319
			-KR	15034.8	16034.6	0.937647	1.51847
	HeLa
				p-eIF2α (Ser51)	HSP90	p-eIF2α (Ser51)/HSP90	normalization
		replicate 1	+KR	12752.7	14320.4	0.890526	1.03645
			-KR	16125.1	9898.61	1.62903	1.89597
		replicate 2	+KR	13794.9	16313.2	0.845625	0.984194
			-KR	15993.9	11712.4	1.36555	1.58932
		replicate 3	+KR	13879.4	16494.3	0.841466	0.979353
			-KR	17498.6	13532.3	1.2931	1.50499
