# Supplementary material for: SIRT2 mediates integrated stress response by deacetylating and stabilizing 4E-BP1 to suppress translation
Source: EMBO Rep. 2026 May 18;27(11):3035–49. doi: 10.1038/s44319-026-00803-7 (PMC13260904; doi:10.1038/s44319-026-00803-7)
Supplement: Supplementary file 9 — Appendix Figure Source Data [file 44319_2026_803_MOESM9_ESM.zip › Appendix/Appendix S4/luciferase data S4.xlsx]

## Sheet: Sheet1
		Full	-LKR
	WT	0.077	0.163
	26-88 (AUG to AUA)	0.069	0.149
	133-234 (AUG to AUA)	0.027	0.045
