# Supplementary material for: SIRT2 mediates integrated stress response by deacetylating and stabilizing 4E-BP1 to suppress translation
Source: EMBO Rep. 2026 May 18;27(11):3035–49. doi: 10.1038/s44319-026-00803-7 (PMC13260904; doi:10.1038/s44319-026-00803-7)
Supplement: Supplementary file 9 — Appendix Figure Source Data [file 44319_2026_803_MOESM9_ESM.zip › Appendix/Appendix S7/quantification data S7.xlsx]

## Sheet: Sheet1
			Puromycin	Ponceau S	Puro/Ponceau	normalization
	replicate 1	(-)	279738	48134.9	5.81153	0.936056
		TM	323654	49076	6.59495	1.06224
		Flag-SIRT2	209344	46795.5	4.47359	0.720555
	replicate 2	(-)	306757	49763.2	6.16434	0.992882
		TM	323941	46200.1	7.01171	1.12937
		Flag-SIRT2	222890	46032.5	4.84202	0.779898
	replicate 3	(-)	295049	44370.2	6.64972	1.07106
		TM	313569	40837.4	7.67847	1.23676
		Flag-SIRT2	191195	41411.4	4.61695	0.743647
